# Supplementary material for: Impact of Mechanical and Manual Peeling on the Volatile Profile of White Pepper (Piper nigrum L.)
Source: Foods. 2024 Aug 3;13(15):2458. doi: 10.3390/foods13152458 (PMC11311442; doi:10.3390/foods13152458)
Supplement: Supplementary file 1 [file foods-13-02458-s001.zip]

Archive with 1 entries (1 files):
- foods-3130606-supplementary.xlsx
