# Supplementary material for: Impact of Mechanical and Manual Peeling on the Volatile Profile of White Pepper (Piper nigrum L.)
Source: Foods. 2024 Aug 3;13(15):2458. doi: 10.3390/foods13152458 (PMC11311442; doi:10.3390/foods13152458)
Supplement: Supplementary file 1 [file foods-13-02458-s001.zip › foods-3130606-supplementary.xlsx]

## Sheet: Table S1
Table S1
The ROAVs of volatile components in Piper nigrum L. under different treatments.
NO.	Compound	Ti (μg/kg)	Odor description	S-15	S-20	S-25	M-30	M-45	M-60	I-5	I-7	I-10
C1	(+)-α-pinene	6a	Woody	5.85±0.18d (3.22%)	7.18±0.56c (4.28%)	6.74±0.40c (4.07%)	8.39±1.43b (5.12%)	9.98±0.70a (5.67%)	10.20±0.21a (5.84%)	6.83±0.97c (3.83%)	6.38±0.35cd (3.66%)	5.79±0.07d (3.32%)
C2	sabinene	75b	Woody	1.37±0.07c (0.75%)	1.42±0.11bc (0.85%)	1.36±0.07c (0.82%)	1.51±0.18b (0.92%)	1.83±0.13a (1.04%)	1.89±0.02a (1.08%)	1.41±0.24bc (0.79%)	1.47±0.05bc (0.84%)	1.39±0.01bc (0.8%)
C3	β-myrcene	36a	Resinous	1.41±0.10a (0.78%)	1.36±0.12c (0.81%)	1.35±0.12c (0.82%)	1.37±0.12b (0.84%)	1.34±0.09c (0.76%)	1.31±0.03d (0.75%)	1.38±0.17b (0.77%)	1.21±0.13e (0.69%)	1.20±0.01e (0.69%)
C4	α-phellandrene	40a	Citrusy	2.70±0.21ab (1.49%)	2.38±0.18cd (1.42%)	2.38±0.12cd (1.44%)	2.80±0.21a (1.71%)	1.92±0.17e (1.09%)	1.96±0.03e (1.12%)	2.54±0.28bc (1.42%)	2.31±0.22d (1.32%)	2.24±0.03d (1.28%)
C5	3-carene	5a	Resinous	100.00±7.61a (55.1%)	100.00±7.83a (59.55%)	100.00±7.78a (60.45%)	100.00±8.72a (61.05%)	100.00±7.51a (56.84%)	100.00±1.52a (57.26%)	100.00±13.00a (56.07%)	100.00±9.26a (57.36%)	100.00±0.56a (57.3%)
C7	p-cymene	11.4a	Citrusy	9.90±0.49a (5.46%)	8.01±0.61cd (4.77%)	7.89±0.36d (4.77%)	6.01±0.41e (3.67%)	8.75±0.61bc (4.97%)	8.15±0.67bcd (4.67%)	8.36±0.73bcd (4.69%)	8.88±0.79b (5.09%)	8.79±0.39b (5.04%)
C8	D-limonene	10a	Lemon-like	41.56±2.58a (22.9%)	34.52±2.65def (20.56%)	33.66±1.80ef (20.35%)	33.09±2.39f (20.2%)	38.75±2.96b (22.03%)	38.92±0.66b (22.29%)	37.06±3.33bcd (20.78%)	36.01±4.30cde (20.65%)	38.40±0.20bc (22%)
C9	γ-terpinene	260a	Turpentine, Woody	ND	0.01±0.00a (0.01%)	0.01±0.00a (0.01%)	0.01±0.00a (0.01%)	ND	ND	0.01±0.00a (0.01%)	ND	ND
C10	isoterpinolene	15b	Herbal, Woody	0.96±0.04a (0.53%)	0.82±0.05ab (0.49%)	0.73±0.02bc (0.44%)	0.79±0.05b (0.48%)	0.55±0.01d (0.31%)	0.61±0.06cd (0.35%)	0.77±0.03b (0.43%)	0.93±0.17a (0.53%)	0.70±0.03bcd (0.4%)
C11	terpinolene	200a	Sweet-piney	0.12±0.00a (0.07%)	0.10±0.01ab (0.06%)	0.09±0.00bc (0.05%)	0.12±0.01a (0.07%)	0.07±0.00d (0.04%)	0.08±0.01cd (0.05%)	0.10±0.00ab (0.06%)	0.12±0.02a (0.07%)	0.10±0.00bc (0.06%)
C12	linalool	6a	Citrusy, floral	1.20±0.09c (0.66%)	0.96±0.07d (0.57%)	0.86±0.06d (0.52%)	0.95±0.05d (0.58%)	0.98±0.06d (0.56%)	0.98±0.05d (0.56%)	2.00±0.18a (1.12%)	1.47±0.05bc (0.84%)	1.47±0.10b (0.84%)
C15	α-copaene	6c	Vegetable-like	5.77±0.13b (3.18%)	3.49±0.13de (2.08%)	3.20±0.11ef (1.93%)	2.57±0.19f (1.57%)	4.07±0.32d (2.31%)	3.48±0.30de (1.99%)	7.33±0.21a (4.11%)	4.94±0.57c (2.83%)	4.15±0.03d (2.38%)
C17	β-caryophyllene	64a	Woody, citrusy	10.42±0.90a (5.74%)	7.51±0.60b (4.47%)	7.00±0.47b (4.23%)	6.07±0.75b (3.71%)	7.52±0.23b (4.27%)	6.91±0.19b (3.96%)	10.35±0.24a (5.8%)	10.41±0.90a (5.97%)	10.09±0.06a (5.78%)
C18	humulene	160a	Woody, herbaceous	0.22±0.02a (0.12%)	0.16±0.01bc (0.1%)	0.15±0.01bc (0.09%)	0.13±0.02c (0.08%)	0.16±0.01b (0.09%)	0.15±0.01bc (0.09%)	0.22±0.01a (0.12%)	0.22±0.02a (0.13%)	0.21±0.00a (0.12%)
ND, not detected; Ti , the odor threshold of the volatile compound; a data from Cuevas-Glory et al., 2020; b data from Multari et al., 2018; c data from Cui, Liu, & Li, 2010; the percentages in brackets show each compound's ROAV proportion within the sample's total ROAV.
